# Supplementary material for: Preparation and Properties of Low-Dielectric Polyimide Films Containing Tert-Butyl
Source: Polymers (Basel). 2024 Apr 4;16(7):984. doi: 10.3390/polym16070984 (PMC11014062; doi:10.3390/polym16070984)
Supplement: Supplementary file 1 [file polymers-16-00984-s001.zip]

Archive with 1 entries (1 files):
- polymers-2909340-supplementary.pdf
